# Supplementary material for: Assessment of quality of essential medicines in public health care facilities of Nepal: Findings of nationwide study
Source: PLOS Glob Public Health. 2023 May 25;3(5):e0001841. doi: 10.1371/journal.pgph.0001841 (PMC10212095; doi:10.1371/journal.pgph.0001841)
Supplement: S1 Data — (XLSX) [file pgph.0001841.s001.xlsx]

## Sheet: total test sample
SN	Code	Generic name	Brand name	Batch no.	Description	Identification	PH	avg. wt.	wt. variatn	friability test	dissolutn	Disintegration	content uniformity	Assay	Remarks
1	5KDH6	Povidone-iodine solution IP	POVINE	LP5-040	reddish brown colored solution,filled in a amber colored 500 ml plastic bottle,with printed label.samples are leaking from the bottle and label of some samples are torn	positive	4.02							each bottle contains 2.0233g(80.93%) free iodine	does not comply	assay
2	3DHP20	Paracetamol paediatric Oral suspension IP	Lotemp	PL55	pink colored suspension is filled and sealed in amber colored,60 ml plastic bottle with proper printed label	positive								each 5 ml contains paracetamol 113.91 mg(91.13 % of the stated amount)	does not comply	assay
3	4LHP20	Paracetamol paediatric Oral suspension IP	Lotemp	PL59	pink colored suspension is filled and sealed in amber colored,60 ml plastic bottle with proper printed label	positive								each 5 ml contains paracetamol 103.44 mg(82.75 % of the stated amount)	does not comply	assay
4	1PDH3	Paracetamol tablets IP	Monamol	470	white colored, round shaped tablet having smooth surface on one side, and break line on other side, packed in blister pack of 10 tablets with printed label	positive		631.1 mg	complies	complies(0.36%)	Does not comply (avg 61.99-66.88%)			each uncoated tablet contains paracetamol 491.87 mg(98.37 % of stated amount)	does not comply	dissolution
5	5PDH3	Paracetamol tablets BP 500 mg	Kelvin	T857	white colored, round tablet having smooth surface on one side, and break line on other side, packed in blister pack of 10 tablets with printed label	positive		581.6 mg	complies	complies(0.42%)	Does not comply (avg 71.38-69.48%)			each uncoated tablet contains paracetamol 486.43 mg(97.30 % of stated amount)	does not comply	dissolution
6	6KHP20	Paracetamol paediatric Oral suspension IP	Lotemp	PL63	pink colored suspension is filled and sealed in amber colored,60 ml plastic bottle with proper printed label	positive								each 5 ml contains paracetamol 109.78 mg(87.82 % of the stated amount)	does not comply	assay
7	1SDH3	Paracetamol tablets BP 500 mg	POLAR	PLT-184	white colored, round tablet having smooth surface on one side, and break line on other side, packed in blister pack of 10 tablets with printed label	positive		595.3mg	complies	complies(0.17%)	Does not comply (avg 53.62%)			each uncoated tablet contains paracetamol 499.42 mg(99.88 % of stated amount)	does not comply	dissolution
8	2MDH5	Folate supplement folic acid tablets IP	MEGAFOL	ML-24	Yellow colored,round tablets,having smooth surface on one side and break line on other packed blister pack of 10 tablets with printed label.	positive		176.7 mg	complies	complies(0.20%)			does not commply (NLT 78.41% and NMT 87.33% of stated amount)	each uncoated tablet contains folic acid 3.93 mg(78.60% of stated amount)	does not comply	content uniformity
9	5THP20	Paracetamol paediatric Oral suspension IP	Lotemp	PL59	pink colored suspension is filled and sealed in amber colored,60 ml plastic bottle with proper printed label	positive								each 5 ml contains paracetamol 99.44 mg(79.55 % of the stated amount)	does not comply	assay
10	4TDH6	Povidone-iodine solution IP	POVINE	LP5-018	reddish brown colored solution,filled in a amber colored 500 ml plastic bottle,with printed label.samples are leaking from the bottle and physical condition of samples are good.	positive	3.93							each bottle contains 1.8399g(73.60%) free iodine	does not comply	leakage
11	1PDH6	Povidone-iodine solution IP	POVINE	LP5-010	reddish brown colored solution,filled in a amber colored 500 ml plastic bottle,with printed label.samples are leaking from the bottle and physical condition of samples are good.	positive	4.13							each bottle contains 2.0612g(82.45%) free iodine	does not comply	leakage
12	5PDH6	Povidone-iodine solution IP	POVINE	LP5-040	reddish brown colored solution,filled in a amber colored 500 ml plastic bottle,with printed label.samples are leaking from the bottle and physical condition of samples are good.	positive	3.92							each bottle contains 2.0043g(80.17%) free iodine	does not comply	leakage
13	5NDH6	Povidone-iodine solution IP	POVINE	LP5-007	reddish brown colored solution,filled in a amber colored 500 ml plastic bottle,with printed label.samples are leaking from the bottle and samples are leaking from the bottle.	positive	3.87							each bottle contains 1.8589g(74.36%) free iodine	does not comply	leakage
14	7KDH6	Povidone-iodine solution IP	POVINE	LP5-023	reddish brown colored solution,filled in a amber colored 500 ml plastic bottle,with printed label.samples are leaking from the bottle and physical condition of samples are ok.	positive	3.93							each bottle contains 1.979g(79.16%) free iodine	does not comply	leakage
15	6KDH6	Povidone-iodine solution IP	POVINE	LP5-047	reddish brown colored solution,filled in a amber colored 500 ml plastic bottle,with printed label.samples are leaking from the bottle and samples are leaking from the bottle and has no label.	positive	4.07							each bottle contains 1.9854g(79.41%) free iodine	does not comply	leakage
16	6RDH6	Povidone-iodine solution IP	POVINE	LP5-047	reddish brown colored solution,filled in a amber colored 500 ml plastic bottle,with printed label.samples are leaking from the bottle and samples are leaking from the bottle and has no label.	positive	4.07							each bottle contains 1.9854g(79.41%) free iodine	does not comply	leakage
17	2MDH6	Povidone-iodine solution IP	POVINE	LP5-037	reddish brown colored solution,filled in a amber colored 500 ml plastic bottle,with printed label.samples are leaking from the bottle and physical condition of sample is good.	positive	3.88							each bottle contains 1.8589g(74.36%) free iodine	does not comply	leakage
18	1JDH6	Povidone-iodine solution IP	Zylo-P	O1787	reddish brown colored solution,filled in a amber colored 500 ml plastic bottle,with printed label.samples are leaking from the bottle and physical condition of sample is good.	positive	4.8							each bottle contains 2.0549g(82.20%) free iodine	does not comply	leakage
19	2SDH6	Povidone-iodine solution IP	Realdine	R1607	reddish brown colored solution,filled in a amber colored 500 ml plastic bottle,with printed label.samples are leaking from the bottle and physical condition of sample is good.		5.15							each bottle contains 3.0982g(123.93%) free iodine	does not comply	leakage
20	2MDH9	Amlodipine Besilate tab IP	MYODIP 5	MP-31	Yellow colored,film-coated,round shaped,biconvex tablet,plain on one side and having break line on other side, packed in amber colored blister pack of 10 tablets with printed label	positive		0.2087 g	complies		complies		complies(not less than 97.65% and not more than 105.31%)	each film coated tablet contains Amlodipine 5.12 mg (102.37% of the stated amount)	complies
21	1ODH5	Ferrous Sulphate and folic Acid IP tablets	HEMFERONS	THS-480	Reddish brown colored,filmcoated,round shaped,biconvex tablet,plain on both side,packed in strip pack of 10 tablets with printed label.	positive		0.2184 g	complies				complies	Each film coated tablet contains folic acid 0.49 mg(122.76%) and elemental iron 61.55 mg(102.58%)	complies
22	7KDH5	Ferrous Sulphate and folic Acid IP tablets	Folus	FIT-70	Reddish brown colored,fil-coated,round shaped,biconvex tablet,plain on both sides, packed in blister of 10 tablets with printed label	positive		0.2272 g	complies				complies	Each film coated tablet contains folic acid 0.44 mg(110.70%) and elemental iron 60.55 mg(100.91%)	complies
23	6KPHC15	Fluconazole capsule IP	Fluc-am	FAC 738	white colored powder,filled in a capsule having blue colored cap and body,packed in amber colored blister pack of 1 capsule with printed label	positive		0.4546 g	complies		complies			complies	complies
24	1JPHC15	Fluconazole capsule IP	ARZOLE 150	AZC 45002	White colored powder, filled in a capsule having yellow colored cap with logo of company and yellow colored body with "ARZOLE 150" written on it ,packed in blister pack of 1 capsule with printed label	positive		0.3064 g	complies		complies			complies	complies
25	6KDH5	Ferrous Sulphate and folic acid IP tablets	HEMFERONS	THS-509	Reddish brown colored , film-coated, round shaped,biconvex tablet,plain on both side,packed in strip pack of 10 tablets with printed label.	positive		0.2179 g	complies				complies	complies	complies
26	3MDH5	Ferrous Sulphate and folic acid IP tablets	HEMFERONS	THS-476	Reddish brown colored,film-coated,round shaped,biconvex tablet,plain on both side,packed in strip of 10 tablets with printed label	Positive		0.2151 g	complies				complies	complies	complies
27	1SDH5	Ferrous Sulphate and folic acid IP tablets	HEMFERONS	THS-487	Reddish brown colored,film-coated,round shaped,biconvex tablet,plain on both side,packed in strip pack of tablets with printed label	Positive		0.2214 g	complies				complies	complies	complies
28	7BDH5	Ferrous Sulphate and folic acid IP tablets	HEMFERONS	THS-436	Reddish brown colored,film-coated,round shaped,biconvex tablet,plain on both side,packed in strip pack of tablets with printed label	Positive		0.2166 g	complies				complies	complies	complies
29	6RDH6	Ferrous Sulphate and folic acid IP tablets	HEMFERONS	THS-623	Reddish brown colored,film-coated,round shaped,biconvex tablet,plain on both side,packed in strip pack of tablets with printed label	Positive		0.2189 g	complies				complies	complies	complies
30	3RDH5	Ferrous fumarate and folic acid		72325	Pinkish red colored,film-coated,round shaped,biconvex tablet,plain on both side,packed in blister pack of 10 tablets with printed label	Positive		0.2898 g	complies				complies	complies	complies
31	4LDH5	Ferrous Sulphate and folic acid IP tablets	Folus	FIT-81	Reddish brown colored,fil-coated,round shaped,biconvex tablet,plain on both sides, packed in blister of 10 tablets with printed label	Positive		0.2316 g	complies				complies	complies	complies
32	5TDH5	Ferrous Sulphate and folic acid IP tablets	Folus	FIT-55	Reddish brown colored,fil-coated,round shaped,biconvex tablet,plain on both sides, packed in blister of 10 tablets with printed label	Positive		0.2314 g	complies				complies	complies	complies
33	1SDH10	Metformin HCL tablet IP	V-MET 500	VM1-117	White colored,round shaped tablet having breakline on one side and number"500" debosed on other side.each tablet is packed in blister pack of 10 tablets with printed label	positive		0.5901 g	complies	complies	does not comply(Not less than 38.08% and not more than 42.21% of stated amount of metformin HCL)			complies-Metformin HCL 498.32 mg (99.66% of stated amount)	does not comply	dissolution
34	1JDH10	Metformin HCL tablet IP	V-MET 500	VM1-154	White colored,round shaped tablet having breakline on one side and number"500" debosed on other side.each tablet is packed in blister pack of 10 tablets with printed label	positive		0.5886 g	complies	complies	does not comply(Not less than 52.59% and not more than 56.05% of stated amount of metformin HCL)			complies	does not comply	dissolution
35	6RDH10	Metformin HCL tablet IP	V-MET 500	VM1-119	White colored,round shaped tablet having breakline on one side and number"500" debosed on other side.each tablet is packed in blister pack of 10 tablets with printed label	positive		0.5936 g	complies	complies	does not comply(Not less than 52.93% and not more than 54.38% of stated amount of metformin HCL)			complies	does not comply	dissolution
36	6KDH10	Metformin HCL tablet IP	V-MET 500	VM1-140	White colored,round shaped tablet having breakline on one side and number"500" debosed on other side.each tablet is packed in blister pack of 10 tablets with printed label	positive		0.5916 g	complies	complies	does not comply(Not less than 50.92% and not more than 53.26% of stated amount of metformin HCL)			complies	does not comply	dissolution
37	5TDH10	Metformin HCL tablet IP	MADHUMET-500	T-74083	White colored,round shaped tablet having breakline on one side and Plain surface on other side.Each tablet is packed in blister pack of 10 tablets with printed label	positive		0.5901 g	complies	complies	does not comply(Not less than 58.51% and not more than 62.42% of stated amount of metformin HCL, average % release is 60.45% of Metformin HCl)			complies	does not comply	dissolution
38	7KDH10	Metformin HCL tablet USP	Netformin-500	NOT-17033	White colored.oblong shaped tablet having plain surface on both side. Each tablet is packed in blister pack of 10 tablets with printed label	positive		0.6523 g	complies	complies	complies			complies	complies
39	4LDH10	Metformin HCl Tablets IP	Meta-H 500	46072	Pale Yellow colored,round shaped tablet having breakline on one side and letter "500" is debossed on other side. Each tablet is packed in blister pack of 10 tablets with printed label	positive		0.6278 g	complies	complies	complies			complies	complies
40	1ODH10	Metformin HCl Tablets IP	obicheck 500	MF-127	White colored,oblong shaped tablet having breakline on one side and plain surface on other side. Each tablet is packed in blister pack of 10 tablets with printed label	positive		0.6379 g	complies	complies	complies			complies	complies
41	2SDH3	Paracetamol tablet BP	Timol	TM 260	white colored,oblong tablet having smooth surface on one side and breakline on other,packed in blister pack of 10 tablets with printed label	positive		0.6316 g	complies	complies	complies			complies	complies
42	1JDH3	Paracetamol tablet BP	Timol	TM 260	white colored,oblong tablet having smooth surface on one side and breakline on other,packed in blister pack of 10 tablets with printed label	positive		0.6346 g	complies	complies	complies			complies	complies
43	2MDH3	Paracetamol tablet BP	Timol	TM 267	white colored,oblong tablet having smooth surface on one side and breakline on other,packed in blister pack of 10 tablets with printed label	positive		0.6380 g	complies	complies	complies			complies	complies
44	6KDH3	Paracetamol tablet BP	Timol	TM 239	white colored,oblong tablet having smooth surface on one side and breakline on other,packed in blister pack of 10 tablets with printed label	positive		0.6337 g	complies	complies	complies			complies	complies
45	7BDH9	Amlodipine 5 mg tablet		EK5005	white colored, round shaped, biconvex tablet,plain on one side and having number"5" debossed on other side,packed in opaque blister pack of 14 tablets with printed label	positive		0.2035 g	complies		complies		complies	complies	complies
46	3RDH9	Amlodipine tablets IP	ANGILOK 5	8049	white colored , film-coated,round shaped,biconvex tablet,plain on one side and number "5" debossed on other side,packed in blister pack of 10 tablets with printed label	Positive		0.0587 g	complies		complies		complies	complies	complies
47	1JDH9	Amlodipine tablets IP	AMDEEP 5	AM2-052	white colored , film-coated,round shaped,biconvex tablet,plain on one side and number "5" debossed on other side,packed in blister pack of 10 tablets with printed label	Positive		0.1033 g	complies		complies		complies	complies	complies
48	4LDH9	Amlodipine besilates tablets IP	AMLOD 5	LPN-74222	Dark pink colored,film coated,round shaped,biconvex tablet,plain on both side,packed in Alu-Alu Blister pack of 14 tbalets with printed label	Positive		0.1872 g	complies		complies		complies	complies	complies
49	6KDH9	Amlodipine besilates Tablets IP	MYODIP 5	MP-35	Yellow colored,film-coated,round shaped,biconvex tablet,plain on one side and having break line on other side, packed in amber colored blister pack of 10 tablets with printed label	positive		0.2087 g	complies		complies		complies	complies	complies
50	5BDH1	Tinidazole Tablets IP	Tizole 500	17/01	Off white colored,oblong shaped,biconvex,film-coated tablets with breakline on one side and "p" debossed on other side. Packed in blister pack of 10 tablets with printed label.	positive		695.1 mg	complies					complies	complies
51	1PDH1	Tinidazole Tablets IP	TINID 500	TDTF 18067	Yellow colored,oblong shaped,biconvex,film coated tablets with smooth surface on both side. Packed in blister pack of 10 tablets with printed label	positive		661.7 mg	complies					complies	complies
52	5NHP16	Amoxycillin Capsules BP	Moxileb-500	BC 807	White color powder is filled in orange colored capsule. Each capsule is packed in blister pack of 10 capsules with printed label	positive		0.5884 g	complies			complies		complies	complies
53	2SHP16	Amoxycillin Capsules BP	Moxileb-500	BC 997	White color powder is filled in orange colored capsule. Each capsule is packed in blister pack of 10 capsules with printed label	positive		0.5883 g	complies			complies		complies	complies
54	1PHP16	Amoxycillin Capsules BP	Moxileb-500	BC 987	White color powder is filled in orange colored capsule. Each capsule is packed in blister pack of 10 capsules with printed label	positive		0.5941 g	complies			complies		complies	complies
55	1SHP16	Amoxycillin Capsules BP	Moxileb-500	BC 237	White color powder is filled in orange colored capsule. Each capsule is packed in blister pack of 10 capsules with printed label	positive		0.5804 g	complies			complies		complies	complies
56	1JHP16	Amoxycillin Capsules BP	Moxileb-501	BC 327	White color powder is filled in orange colored capsule. Each capsule is packed in blister pack of 10 capsules with printed label	positive		0.5827g	complies			complies		complies	complies
57	6RHP16	Amoxycillin Capsules BP	SUPRAMOX 500	FSMC 23045	White colored powder is filled in capsule which has red colored cap with company logo and yellow colored body with printed letter "supramox 500 mg". Capsules are packed in blister pack of 10 capsules with printed label	positive		0.6041 g	complies			complies		complies	complies
58	5THP16	Amoxycillin Capsules BP	SUPRAMOX 500	FSMC 45018	White colored powder is filled in capsule which has red colored cap with company logo and yellow colored body with printed letter "supramox 500 mg". Capsules are packed in blister pack of 10 capsules with printed label	positive		0.6022 G	complies			complies		complies	complies
59	3MHP16	Amoxycillin Capsules BP	MOXYREX-500	CM5-249	White colored powder is filled in capsule with black color cap and orange color body. Each capsule is packed in blister pack of 10 capsules with printed label	positive		0.5876 g	complies			complies		complies	complies
60	6KHP16	Amoxycillin Capsules BP	Himox 500	HX-230	White colored powder is filled in capsule with green color cap and yellow color body. Each capsule is packed in blister pack of 10 capsules with printed label	positive		0.5897 g	complies			complies		complies	complies
61	1OHP16	Amoxycillin Capsules BP	NEMOX-500	NMCF 17256	White colored powder is filled in capsule which has red colored cap with printed letter " National" and white colored body with printed letter "NEMOX 500". Capsules are packed in blister pack of 10 capsules with printed label	positive		0.5898 g	complies		complies	complies		complies	complies
62	3BHP20	Paracetamol paediatric Oral suspension IP	Lotemp	PL 29	Pink colored suspension is filled and sealed in amber colored,60 ml plastic bottle with proper printed label	positive								complies	complies
63	3MHP20	Paracetamol paediatric Oral suspension IP	Lotemp	PL 35	Pink colored suspension is filled and sealed in amber colored,60 ml plastic bottle with proper printed label	positive								complies	complies
64	3RHP20	Paracetamol paediatric Oral suspension IP	Lotemp	PL 77	Pink colored suspension is filled and sealed in amber colored,60 ml plastic bottle with proper printed label	positive								complies	complies
65	1PHP20	Paracetamol paediatric Oral suspension IP	Lotemp	PL 75	Pink colored suspension is filled and sealed in amber colored,60 ml plastic bottle with proper printed label	positive								complies	complies
66	7KHP20	Paracetamol paediatric Oral suspension IP	CETOPHEN	CTS. 0118	Pink colored suspension is filled and sealed in amber colored,60 ml plastic bottle with proper printed label	positive								complies	complies
67	1PHP20	Paracetamol paediatric Oral suspension IP	Lotemp	PL 36	Pink colored suspension is filled and sealed in amber colored,60 ml plastic bottle with proper printed label	positive								complies	complies
68	7KDH3	Paracetamol tablet IP	BISEK	BK-61	White colored,round shaped tablet having smooth surface on one side and breakline on other side, packed in blister pack of 10 tablets with printed label	positive		0.6379 g	complies	complies	complies			complies	complies
69	5BDH3	Paracetamol tablet BP	NIKO	NKT 17105	white colored,round tablet having smooth surface on one side with "NIKO" written on it, and break line on other side,packed in blister pack of 10 tablets with printed label	positive		0.6091 g	complies	complies	complies			complies	complies
70	3MDH3	Paracetamol tablet IP	AMOL	T-73110	White colored,round shaped tablet having smooth surface on one side and breakline on other side, packed in blister pack of 10 tablets with printed label	positive		0.6024 g	complies	complies	complies			complies	complies
71	3BDH3	Paracetamol tablet BP		UPAR1708	White colored,oblong tablet having smooth surface on one side, and break line on other,packed in blister pack of 10 tablets with printed label	positive		0.6611 g	complies	complies	complies			complies	complies
72	3MDH6	Povidone-Iodine solution IP	Aussie Medd	5910217	Reddish brown colored solution,filled in a amber colored 500 ml plastic bottle with printed label. Physical condition of sample is good	positive	5.2							complies	complies
73	3DDH10	Metformin HCL Tablets IP	OBICHECK 500	MF-129	White colored, oblong shaped tablet having breakline on one side and plain surface on other side. Each tablet is packed in blister pack of 10 tablets with printed label	positive		0.6366 g	complies	complies	complies			complies	complies
74	5PDH10	Metformin HCL Tablets IP	OBICHECK 500	MF-135	White colored, oblong shaped tablet having breakline on one side and plain surface on other side. Each tablet is packed in blister pack of 10 tablets with printed label	positive		0.6356 g	complies	complies	complies			complies	complies
75	5PDH10	Metformin HCL Tablets IP	OBICHECK 500	MF-119	White colored, oblong shaped tablet having breakline on one side and plain surface on other side. Each tablet is packed in blister pack of 10 tablets with printed label	positive		0.6400 g	complies	complies	complies			complies	complies
76	2MDH10	Metformin HCL Tablets IP	OBICHECK 500	MF-120	White colored, oblong shaped tablet having breakline on one side and plain surface on other side. Each tablet is packed in blister pack of 10 tablets with printed label	positive		0.6398 g	complies	complies	complies			complies	complies
77	3RDH10	Metformin HCL Tablets IP	OBICHECK 500	MF-130	White colored, oblong shaped tablet having breakline on one side and plain surface on other side. Each tablet is packed in blister pack of 10 tablets with printed label	positive		0.6351 g	complies	complies	complies			complies	complies
78	7BDH10	Metformin HCL Tablets IP	OBICHECK 500	MF-113	White colored, oblong shaped tablet having breakline on one side and plain surface on other side. Each tablet is packed in blister pack of 10 tablets with printed label	positive		0.6385 g	complies	complies	complies			complies	complies
79	5NDH10	Metformin HCL Tablets IP	OBICHECK 500	MF-117	White colored, oblong shaped tablet having breakline on one side and plain surface on other side. Each tablet is packed in blister pack of 10 tablets with printed label	positive		0.6369 g	complies	complies	complies			complies	complies
80	1PDH10	Metformin HCL Tablets IP	OBICHECK 500	MF-134	White colored, oblong shaped tablet having breakline on one side and plain surface on other side. Each tablet is packed in blister pack of 10 tablets with printed label	positive		0.6368 g	complies	complies	complies			complies	complies
81	5BDH10	Metformin HCL Tablets IP	T-FOR 500	TF-12	White colored,round shaped tablet having break line on one side and plain surface on other side packed in blister pack of 10 tablets with printed label	positive		0.6167 g	complies	complies	complies			complies	complies
82	1SDH1	Tinidazole Tablets IP	Tinicure 500	TTN5-011	Yellow colored, round shaped, biconvex, film-coated tablets with smooth surface on both side. Packed in blister pack of 10 tablets with printed label	positive		630.4 mg	complies					complies	complies
83	3RDH1	Tinidazole Tablets IP	Tinicure 500	TTN5-010	Yellow colored, round shaped, biconvex, film-coated tablets with smooth surface on both side. Packed in blister pack of 10 tablets with printed label	positive		629.7 mg	complies					complies	complies
84	3DDH1	Tinidazole Tablets IP	Tinicure 500	TTN5-010	Yellow colored, round shaped, biconvex, film-coated tablets with smooth surface on both side. Packed in blister pack of 10 tablets with printed label	positive		630.0 mg	complies					complies	complies
85	5KDH1	Tinidazole Tablets IP	Tinicure 500	TTN5-013	Yellow colored, round shaped, biconvex, film-coated tablets with smooth surface on both side. Packed in blister pack of 10 tablets with printed label	positive		633.3 mg	complies					complies	complies
86	4LDH1	Tinidazole Tablets IP	TINDAMAX 500	54019	Orange colored, oblong shaped, biconvex, film coated tablets with break line on one side and smooth surface on other side. Packed in blister pack of 10 tablets with printed label	positive		671.7 mg	complies					complies	complies
87	3RDH6	Povidone-Iodine solution IP	POVINE	LP4-081	Reddish brown colored solution, filled in a amber colored 500 ml plactic bottle with printed label. Physical condition of the sample is good.	positive	4.46							complies	complies
88	7BDH6	Povidone-Iodine solution IP	POVINE	LP4-024	Reddish brown colored solution, filled in a amber colored 500 ml plactic bottle with printed label. Physical condition of the sample is good.	positive	4.14							complies	complies
89	3BDH6	Povidone-Iodine solution IP	BETADINE	GP0317	Reddish brown colored solution, filled in a amber colored 500 ml plactic bottle with printed label. Physical condition of the sample is good.	positive	5							complies	complies
90	5BDH6	Multipurpose microbicidol	ASEPTIN	A18/01	Reddish brown colored solution, filled in a amber colored 450 ml plactic bottle with printed label. Physical condition of the sample is good.	positive	3.18							complies	complies
91	4LDH6	Povidone-Iodine solution IP	WOKADINE	08Q0113	Reddish brown colored solution, filled in a amber colored 500 ml plactic bottle with printed label. Physical condition of the sample is good.	positive	5.72							complies	complies
92	1PDH9	Amlodipine Besilate tablet IP	MYODIP 5	MP-28	Yellow colored,film coated, round shaped, biconvex tablet,plain on one side and having break line on other side, packed in amber colored blister pack of 10 tablets with printed label	positive		0.2062 g	complies		complies		complies	complies	complies
93	5PDH9	Amlodipine Besilate tablet IP	MYODIP 5	MP-32	Yellow colored,film coated, round shaped, biconvex tablet,plain on one side and having break line on other side, packed in amber colored blister pack of 10 tablets with printed label	positive		0.2076 g	complies		complies		complies	complies	complies
94	5NDH9	Amlodipine Besilate tablet IP	MYODIP 5	MP-33	Yellow colored,film coated, round shaped, biconvex tablet,plain on one side and having break line on other side, packed in amber colored blister pack of 10 tablets with printed label	positive		0.2072 g	complies		complies		complies	complies	complies
95	3MDH9	Amlodipine Besilate tablet IP	MYODIP 5	MP-28	Yellow colored,film coated, round shaped, biconvex tablet,plain on one side and having break line on other side, packed in amber colored blister pack of 10 tablets with printed label	positive		0.2064 g	complies		complies		complies	complies	complies
96	3MDH9	Amlodipine Besilate tablet IP	MYODIP 5	MP-30	Yellow colored,film coated, round shaped, biconvex tablet,plain on one side and having break line on other side, packed in amber colored blister pack of 10 tablets with printed label	positive		0.2056 g	complies		complies		complies	complies	complies
97	4TDH9	Amlodipine tablets IP	ANGILOK 5	8048	White colored, film-coated,round shaped,biconvex tablet,plain on one side and number "5" debossed on other side,packed in blister pack of 10 tablets with printed label	positive		0.0587 g	complies		complies		complies	complies	complies
98	5KHP20	Paracetamol Oral Suspension BP	POLAR	PLL 82	pink colored suspension is filled and sealed in amber colored,60 ml plastic bottle with proper printed label	positive								complies	complies
99	1OHP20	Paracetamol paediatric Oral suspension IP	Lotemp	PL 76	pink colored suspension is filled and sealed in amber colored,60 ml plastic bottle with proper printed label	positive								complies	complies
100	4TDH3	Paracetamol Tablet BP	Timol	TM 293	white colored, oblong shaped tablet having smooth surface on one side and breakline on other side, packed in blister pack of 10 tablets with printed label	positive		0.6389 g	complies	complies	complies			complies	complies
101	FWDRMS3	Paracetamol Tablet BP	Timol	TM 325	white colored, oblong shaped tablet having smooth surface on one side and breakline on other side, packed in blister pack of 10 tablets with printed label	positive		0.6377 g	complies	complies	complies			complies	complies
102	5NDH3	Paracetamol Tablet BP		UPAR1630	white colored, oblong shaped tablet having smooth surface on one side and breakline on other side, packed in blister pack of 10 tablets with printed label	positive		0.6592 g	complies	complies	complies			complies	complies
103	5KDH3	Paracetamol Tablet BP		UPAR1629	white colored, oblong shaped tablet having smooth surface on one side and breakline on other side, packed in blister pack of 10 tablets with printed label	positive		0.6701 g	complies	complies	complies			complies	complies
104	2MHP20	Paracetamol Paediatric Oral Suspension IP	Lotemp	PL 54	pink colored suspension is filled and sealed in amber colored,60 ml plastic bottle with proper printed label	positive								complies	complies
105	2SHP20	Paracetamol Paediatric Oral Suspension IP	Lotemp	PL 55	pink colored suspension is filled and sealed in amber colored,60 ml plastic bottle with proper printed label	positive								complies	complies
106	WBRMS3	Paracetamol tablet BP	Timol	TM 348	White colored,oblong tablet having smooth surface on one side and breakline on other, packed in blister pack of 10 tablets with printed label	positive		0.6361 g	complies	complies	complies			complies	complies
107	6RDH3	Paracetamol tablet BP	Timol	TM 287	White colored,oblong tablet having smooth surface on one side and breakline on other, packed in blister pack of 10 tablets with printed label	positive		0.6348 g	complies	complies	complies			complies	complies
108	7BDH3	Paracetamol tablet BP	Timol	TM 329	White colored,oblong tablet having smooth surface on one side and breakline on other, packed in blister pack of 10 tablets with printed label	positive		0.6352 g	complies	complies	complies			complies	complies
109	3RDH3	Paracetamol tablet BP	Timol	TM 302	White colored,oblong tablet having smooth surface on one side and breakline on other, packed in blister pack of 10 tablets with printed label	positive		0.6395 g	complies	complies	complies			complies	complies
110	3DDH3	Paracetamol tablet BP	Timol	TM 262	White colored,oblong tablet having smooth surface on one side and breakline on other, packed in blister pack of 10 tablets with printed label	positive		0.6369 g	complies	complies	complies			complies	complies
111	EBRMS3	Paracetamol tablet BP	Timol	TM 362	White colored,oblong tablet having smooth surface on one side and breakline on other, packed in blister pack of 10 tablets with printed label	positive		0.6369 g	complies	complies	complies			complies	complies
112	1PDH8	Paracetamol tablet BP	Timol	TM 358	White colored,oblong tablet having smooth surface on one side and breakline on other, packed in blister pack of 10 tablets with printed label	positive		0.6433 g	complies	complies	complies			complies	complies
113	6RHP20	Paracetamol Oral Suspension BP	ARYAMOL	SAAL 45001	Pink colored suspension is filled and sealed in amber colored,60 ml plastic bottle with proper printed label	positive								complies	complies
114	6RDH9	Amlodipine besilates Tablets IP	MYODIP 5	MP-36	Yellow colored,film-coated,round shaped,biconvex tablet,plain on one side and having break line on other side, packed in amber colored blister pack of 10 tablets with printed label	positive		0.2083 g	complies		complies		complies	complies	complies
115	1SDH9	Amlodipine besilates tablets IP	AMLOD 5	LPN-74164	Dark pink colored,film coated,round shaped,biconvex tablet,plain on both side,packed in Alu-Alu Blister pack of 14 tbalets with printed label	Positive		0.1883 g	complies		complies		complies	complies	complies
116	6RDH9	Amlodipine besilates Tablets IP	MYODIP 5	MP-36	Yellow colored,film-coated,round shaped,biconvex tablet,plain on one side and having break line on other side, packed in amber colored blister pack of 10 tablets with printed label	positive		0.2083 g	complies		complies		complies	complies	complies
117	1SDH9	Amlodipine tablets IP	AMLOD 5	LPN-74164	Dark pink colored,film coated,round shaped,biconvex tablet,plain on both side,packed in Alu-Alu Blister pack of 14 tbalets with printed label	Positive		0.1883 g	complies		complies		complies	complies	complies
118	5BDH9	Amlodipine tablets IP	Angicam	AGT 1706	White colored,round shaped,uncoated,biconvex tablets having plain surface on one side, and number "5" debossed on other side, packed in blister package of 10 tablets with printed label	positive		0.2360 g	complies	complies	complies		complies	complies	complies
119	7KDH1	Tinidazole Tablets IP	Zolenta 500	120041	Orange colored,oblong shaped,biconvex,film coated tablets with break line on one side and "500" debossed on other side. Packed in blister pack of 10 tablets with printed label	positive		662.9 mg	complies					complies	complies
120	5TDH1	Tinidazole Tablets IP	Tinicure 500	TTN5-009	Yellow colored,round shaped,biconvex, film coated tablets with smooth surface on both side. Packed in blister pack of 10 tablets with printed label.	positive		622.9 mg	complies					complies	complies
121	3MDH1	Tinidazole Tablets IP	Tinicure 500	TTN5-009	Yellow colored,round shaped,biconvex, film coated tablets with smooth surface on both side. Packed in blister pack of 10 tablets with printed label.	positive		621.9 mg	complies					complies	complies
122	1ODH1	Tinidazole Tablets IP	Tinicure 500	TTN5-009	Yellow colored,round shaped,biconvex, film coated tablets with smooth surface on both side. Packed in blister pack of 10 tablets with printed label.	positive		624.9 mg	complies					complies	complies
123	6KDH1	Tinidazole Tablets IP	Tinicure 500	TTN5-012	Yellow colored,round shaped,biconvex, film coated tablets with smooth surface on both side. Packed in blister pack of 10 tablets with printed label.	positive		625.1 mg	complies					complies	complies
124	5NDH1	Tinidazole Tablets IP	Tinicure 500	TTN5-011	Yellow colored,round shaped,biconvex, film coated tablets with smooth surface on both side. Packed in blister pack of 10 tablets with printed label.	positive		624.6 mg	complies					complies	complies
125	5NPHC12	Metronidazole Tablets IP	VIOZOLE 400	VZ2-476	Light pink colored,film-coated,oblong shaped,biconvex tablet with plain surface on both sides ,packed in blister pack of 10 tablets with printed label	positive		0.5664 g	complies		does not comply(not more than 41.61% and not less than 44.33% of the stated amount of Metronidazole)				does not comply	dissolution
126	1JPHC12	Metronidazole Tablets IP	VIOZOLE 400	VZ2-347	Light pink colored,film-coated,oblong shaped,biconvex tablet with plain surface on both sides ,packed in blister pack of 10 tablets with printed label	positive		0.5696 g	complies		does not comply(not more than 43.71% and not less than 36.43% of the stated amount of Metronidazole)				does not comply	dissolution
127	3DPHC12	Metronidazole Tablets IP	VIOZOLE 400	VZ2-325	Light pink colored,film-coated,oblong shaped,biconvex tablet with plain surface on both sides ,packed in blister pack of 10 tablets with printed label	positive		0.5688 g	complies		does not comply(not more than 53.70% and not less than 29.41% of the stated amount of Metronidazole)				does not comply	dissolution
128	2SPHC12	Metronidazole Tablets IP	VIOZOLE 400	VZ2-442	Light pink colored,film-coated,oblong shaped,biconvex tablet with plain surface on both sides ,packed in blister pack of 10 tablets with printed label	positive		0.5648 g	complies		does not comply(not more than 68.57% and not less than 60.13% of the stated amount of Metronidazole)				does not comply	dissolution
129	3RPHC12	Metronidazole Tablets IP	VIOZOLE 400	VZ2-354	Light pink colored,film-coated,oblong shaped,biconvex tablet with plain surface on both sides ,packed in blister pack of 10 tablets with printed label	positive		0.5647 g	complies		does not comply(not more than 86.50% and not less than 65.34% of the stated amount of Metronidazole)				does not comply	dissolution
130	4LPHC12	Metronidazole Tablets IP	VIOZOLE 400	VZ2-481	Light pink colored,film-coated,oblong shaped,biconvex tablet with plain surface on both sides ,packed in blister pack of 10 tablets with printed label	positive		0.5689 g	complies		does not comply(not more than 50.32% and not less than 43.09% of the stated amount of Metronidazole)				does not comply	dissolution
131	5BPHC12	Metronidazole Tablets IP	VIOZOLE 400	VZ2-491	Light pink colored,film-coated,oblong shaped,biconvex tablet with plain surface on both sides ,packed in blister pack of 10 tablets with printed label	positive		0.5694 g	complies		does not comply(not more than 60.52% and not less than 53.83% of the stated amount of Metronidazole)				does not comply	dissolution
132	1JPHC12	Metronidazole Tablets IP	METNID-400	19032	Light pink colored,film-coated,oblong shaped,biconvex tablet with plain surface on both sides ,packed in blister pack of 10 tablets with printed label	positive		0.5683 g	complies		complies				complies
133	6RPHC12	Metronidazole Tablets IP	Armetro-400	AMT23020	White ,uncoated,oblong shaped,biconvex tablet,plain on both sides,packed in blister pack of 10 tablets with printed label	positive		0.6580 g	complies		complies				complies
134	4TPHC12	Metronidazole Tablets IP	VIOZOLE 400	VZ2-488	Light pink colored,film-coated,oblong shaped,biconvex tablet with plain surface on both sides ,packed in blister pack of 10 tablets with printed label	positive		0.5726 g	complies		does not comply(not more than 65.30% and not less than 56.32% of the stated amount of Metronidazole)				does not comply	dissolution
135	2MPHC12	Metronidazole Tablets BP	Metroleb-400	T-5216	Quinoline Yellow colored, uncoated,round ahaped,biconvex tablet, plain on both sides, packed in blister pack of 10 tablets with printed label	positive		0.6252 g	complies	does not comply( percentage loss is 47.07%)					does not comply	friability test
136	6KPHC12	Metronidazole Tablets IP	Armetro-400	AMT23020	White ,uncoated,oblong shaped,biconvex tablet,plain on both sides,packed in blister pack of 10 tablets with printed label	positive		0.6559 g	complies	complies					complies
137	7BPHC12	Metronidazole Tablets IP	GYL-400	GYL-26	Orange color,film-coated,round shaped tablet with plain surface on both sides. Each tablet is packed in blister pack of 20 tablets with printed label.	positive		0.5528 g	complies	complies	complies				complies
138	3MPHC12	Metronidazole Tablets IP	METNID-400	19033	Orange color,film-coated,round shaped tablet with plain surface on both sides. Each tablet is packed in blister pack of 20 tablets with printed label.	positive		0.5708 g	complies		complies				complies
139	1OPHC12	Metronidazole Tablets IP	Metriz 400	51043	Sunset Yellow colored,film-coated,oblong shaped,biconvex tablet,debossed number "400" on one side and break line on other side,packed in blister pack of 10 tablets with printed label.	positive		0.5683 g	complies		complies				complies
140	5KPHC12	Metronidazole Tablets IP	METNID-400	19044	Sunset Yellow colored,film-coated,oblong shaped tablet with plain surface on both sides. Each tablet is packed in blister pack of 10 tablets with printed label. Ten blisters are packed in duplex box.	positive		0.5727 g	complies		complies				complies
141	5PPHC12	Metronidazole Tablets IP	METNID-400	19036	Sunset Yellow colored,film-coated,oblong shaped tablet with plain surface on both sides. Each tablet is packed in blister pack of 10 tablets with printed label. Ten blisters are packed in duplex box.	positive		0.5715 g	complies		complies				complies
142	5BDH4	Azithromycin tablets USP	AZIREST-500	DAI7003	Yellow colored,oblong ,biconvex,film coated tablets, having smooth surface on both side. Packed in blister pack of 5 tablets with printed label	positive		0.8861 g	complies		complies			complies	complies
143	4LDH4	Azithromycin tablets USP	Azithro 500	AZTF 18097	Yellow colored,oblong,biconvex, film coated tablets,having smooth surface on one side and break line on other side. Packed in blister pack of 3 tablets with printed label and then further packed in printed duplex.	positive		0.7537 g	complies		complies			complies	complies
144	FWDRMS2	Ciprofloxacin tablets USP	C-FLOX-250	TF2-055	White colored ,film coated,round shaped,biconvex tablet,breakline in one side and plain in other side,packed in blister pack of 10 tablets with printed label	positive		0.4877 g	complies		complies			complies	complies
145	6KDH2	Ciprofloxacin tablets USP	C-FLOX-250	TF2-052	White colored, film coated,round shaped,biconvex tablet with plain surface in both sides, packed in blister pack of 10 tablets with printed label	positive		0.4928 g	complies		complies			complies	complies
146	7BDH2	Ciprofloxacin tablets USP	C-FLOX-250	TF2-055	White colored ,film coated,round shaped,biconvex tablet,breakline in one side and plain in other side,packed in blister pack of 10 tablets with printed label	positive		0.4885 g	complies		complies			complies	complies
147	2MDH2	Ciprofloxacin tablets USP	C-FLOX-250	TF2-051	White colored ,film coated,round shaped,biconvex tablet,breakline in one side and plain in other side,packed in blister pack of 10 tablets with printed label	positive		0.4950 g	complies		complies			complies	complies
148	3BDH4	Azithromycin tablets USP	Azirox-500	AZ2-0916	Light pink colored,oblong ,biconvex,film coated tablets,having smooth surface on one side and debossed "500" on other side. Packed in blister pack of 3 tablets with printed label.	positive		0.6443 g	complies		complies			complies	complies
149	5PDH4	Azithromycin tablets USP	Azileb 500	T1087	White colored,oblong,biconvex,film coated tablets,having smooth surface on one side and breakline on other side. Packed in blister pack of 3 tablets with printed label.	positive		0.5989 g	complies		complies			complies	complies
150	6KDH4	Azithromycin tablets USP	Azileb 500	T1087	White colored,oblong,biconvex,film coated tablets,having smooth surface on one side and breakline on other side. Packed in blister pack of 3 tablets with printed label.	positive		0.5961 g	complies		complies			complies	complies
151	7BDH4	Azithromycin tablets USP	Azileb 500	T1088	White colored,oblong,biconvex,film coated tablets,having smooth surface on one side and breakline on other side. Packed in blister pack of 3 tablets with printed label.	positive		0.5983 g	complies		complies			complies	complies
152	3RDH4	Azithromycin tablets USP	AZICOR 500	TA5-035	White colored,oblong,biconvex,film coated tablets,having smooth surface on one side and break line on other side.Packed in blister pack of 3 tablets with printed label.	positive		0.9990 g	complies		complies			complies	complies
153	6RDH4	Azithromycin tablets USP	Azileb 500	T1087	White colored,oblong,biconvex,film coated tablets,having smooth surface on one side and breakline on other side. Packed in blister pack of 3 tablets with printed label.	positive		0.5981 g	complies		complies			complies	complies
154	2MDH4	Azithromycin tablets USP	Azileb 500	T1077	White colored,oblong,biconvex,film coated tablets,having smooth surface on one side and breakline on other side. Packed in blister pack of 3 tablets with printed label.	positive		0.5980 g	complies		complies			complies	complies
155	1ODH4	Azithromycin tablets USP	Azileb 500	T1077	White colored,oblong,biconvex,film coated tablets,having smooth surface on one side and breakline on other side. Packed in blister pack of 3 tablets with printed label.	positive		0.5948 g	complies		complies			complies	complies
156	6KDH4	Azithromycin tablets USP	Azileb 500	T1087	White colored,oblong,biconvex,film coated tablets,having smooth surface on one side and breakline on other side. Packed in blister pack of 3 tablets with printed label.	positive		0.5961 g	complies		complies			complies	complies
157	5NPHC13	Ciprofloxacin hydrochloride eye/ear drop	QUIN-C	QC-258	Clear solution is filled and sealed in 5 ml plastic bottle and ten bottles are packed in duplex box with printed label		complies								complies
158	4LPHC13	Ciprofloxacin hydrochloride eye/ear drop	QUIN-C	QC-251	Clear solution is filled and sealed in 5 ml plastic bottle and ten bottles are packed in duplex box with printed label		complies								complies
159	6KHP18	Oral rehydration salts IP	Hydrate	25347	White colored,crystalline powder filled and sealed in triple laminated aluminium foil with printed label									complies	complies
160	4THP18	Oral rehydration salts IP	SHAKTIJAL	SHA697	White colored,crystalline powder filled and sealed in triple laminated aluminium foil with printed label										complies
161	7BHP18	Oral rehydration salts IP	SHAKTIJAL	SHK146	White colored,crystalline powder filled and sealed in triple laminated aluminium foil with printed label										complies
162	WBRMS13	Ciprofloxacin hydrochloride eye/ear drop	QUIN-C	QC-258	transparent,non-viscous liquid filled and sealed in plastic bottle with HDPE cap and printed label										does not comply	average fill volume(4.7 ml)
163	3BPHC13	Ciprofloxacin hydrochloride eye/ear drop	QUIN-C	QC-260	transparent,non-viscous liquid filled and sealed in plastic bottle with HDPE cap and printed label		complies								complies
164	FWDRMS13	Ciprofloxacin hydrochloride eye/ear drop	QUIN-C	QC-273	transparent,non-viscous liquid filled and sealed in plastic bottle with HDPE cap and printed label		complies								does not comply	average fill volume(4.9 ml)
165	3MPHC13	Ciprofloxacin hydrochloride eye/ear drop	QUIN-C	QC-267	transparent,non-viscous liquid filled and sealed in plastic bottle with HDPE cap and printed label		complies								complies
166	1JPHC13	Ciprofloxacin hydrochloride eye/ear drop	QUIN-C	QC-290	transparent,non-viscous liquid filled and sealed in plastic bottle with HDPE cap and printed label		complies								complies
167	MWNRMS13	Ciprofloxacin hydrochloride eye/ear drop	QUIN-C	QC-269	transparent,non-viscous liquid filled and sealed in plastic bottle with HDPE cap and printed label		complies								does not comply	average fill volume(4.8 ml)
168	WBRMS13	Ciprofloxacin hydrochloride eye/ear drop	QUIN-C	QC-258	transparent,non-viscous liquid filled and sealed in plastic bottle with HDPE cap and printed label		complies								does not comply	average fill volume(4.7 ml)
169	WBRMS1	Tinidazole tablets IP	Tinicure 500	TTN5-011	Yellow colored,round,biconvex film-coated tablet with plain surface on both sides,packed in amber colored blister pack of 10 tablets with printed label	positive		0.6244 g	complies			complies		complies	complies
170	3MDH8	Hyoscine butylbromide tablets 10 mg	DECOPAN	DET 2003	White colored,film coated tablets with breakline on one side and DJPL engraved on another side, packed in Alu-Alu package of 10 tablets with printed label	positive		0.1027 g	complies					complies	complies
171	CHRMS1	Tinidazole tablets IP	Tinicure 500	TTN5-010	Yellow colored,round,biconvex film-coated tablet with plain surface on both sides,packed in amber colored blister pack of 10 tablets with printed label	positive		0.6261 g	complies			complies		complies	complies
172	2SDH8	Hyoscine butylbromide tablets BP	HYBRO	HYT17089	white colored,sugar coated tablets with plain surface on both sides packed in blister package of 10 tablets with printed label	positive		0.1215 g	complies				complies	complies	complies
173	4LDH8	Hyoscine butylbromide tablets BP	HYBRO	HYT18093	white colored,sugar coated tablets with plain surface on both sides packed in blister package of 10 tablets with printed label	positive		0.1225 g	complies				complies	complies	complies
174	3BHP19	Salbutamol tablet IP	Mucosal 4	109044	white colored ,round shaped tablet having plain surface on both side, packed in strip pack of 10 tablets with printed label	positive		0.0509 g	complies			complies	complies	complies	complies
175	1PDH8	Hyoscine butylbromide tablets IP	Skope-10	TSES 029	Light orange colored,biconvex,film coated tablets with breakline on one side and plain surface on another side, packed in blister package of 10 tablets with printed label	positive		0.2186 g	complies				complies	complies	complies
176	7BDH8	Hyoscine butylbromide tablets IP	SPASMOSPAN 10	T-74088	Light colored,biconvex,film coated tablets with plain surface on both sides,packed in strip package of 10 tablets with printed label	positive		0.1527 g	complies				complies	complies	complies
177	3RPHC14	Cotrimoxazole tablets BP	ENTRIM	EMR99	White colored,circular,uncoated tablets with breakline on one side and plain surface on other side,packed in amber colored blister pack of 10 tablets with printed label	positive		0.5990 g	complies			complies		complies	complies
178	6KPHC 14	Cotrimoxazole tablets BP	ENTRIM	EMR89	White colored,circular,uncoated tablets with breakline on one side and plain surface on other side,packed in amber colored blister pack of 10 tablets with printed label	positive		0.6015 g	complies			complies		complies	complies
179	5NPHC14	Cotrimoxazole tablets BP	L-Trim DS	T1037	white colored,oblong,uncoated tablets with breakline on one side and plain surface on other side,packed in blister pack of 10 tablets with printed label	positive		1.0715 g	complies			complies		complies	complies
180	5PPHC 14	Cotrimoxazole tablets BP	L-Trim DS	T4406	white colored,oblong,uncoated tablets with breakline on one side and plain surface on other side,packed in blister pack of 10 tablets with printed label	positive		1.0717 g	complies			complies		complies	complies
181	1JPHC14	Cotrimoxazole tablets BP	L-Trim DS	T4177	white colored,oblong,uncoated tablets with brekline on one side and plain surface on other side,packed in blister pack of 10 tablets with printed label	positive		1.0741 g	complies			complies		complies	complies
182	1OPHC14	Cotrimoxazole tablets BP	L-Trim DS	T1477	white colored,oblong,uncoated tablets with brekline on one side and plain surface on other side,packed in blister pack of 10 tablets with printed label	positive		1.0725 g	complies			complies		complies	complies
183	7BPHC14	Cotrimoxazole tablets BP	L-Trim DS	T1037	white colored,oblong,uncoated tablets with brekline on one side and plain surface on other side,packed in blister pack of 10 tablets with printed label	positive		1.0634 g	complies			complies		complies	complies
184	7KPHC14	Cotrimoxazole tablets BP	ENTRIM	EMR91	White colored,circular,uncoated tablets with breakline on one side and plain surface on other side,packed in amber colored blister pack of 10 tablets with printed label	positive		0.6021 g	complies			complies		complies	complies
185	2SPHC14	Cotrimoxazole tablets IP	Cotrimax DS	CD-118	white colored,oblong,uncoated tablets with breakline on one side and plain surface on other side,packed in blister pack of 10 tablets with printed label	positive		1.0579 g	complies			complies		complies	complies
186	5KPHC14	Cotrimoxazole tablets IP	Cotrimax DS	CD-110	white colored,oblong,uncoated tablets with breakline on one side and plain surface on other side,packed in blister pack of 10 tablets with printed label	positive		1.0522 g	complies			complies		complies	complies
187	2MPHC14	Cotrimoxazole tablets IP	Cotrimax DS	CD-114	white colored,oblong,uncoated tablets with breakline on one side and plain surface on other side,packed in blister pack of 10 tablets with printed label	positive		1.0561 g	complies			complies		complies	complies
188	6RPHC14	Cotrimoxazole tablets IP	CHEMTRIM DS	CT-18	White colored,oblong,uncoated tablets with breakline on one side and CDPL debossed on other side,packed in blister pack of 10 tablets with printed label	positive		1.0858 g	complies			complies		complies	complies
189	3BDH7	Alumina and Magnesium Trisilicate tablets BP	CURACID	TCR 718	Light pink colored, round, flat tablets,having smooth surface on both sides packed in strip pack of 10 tablets with printed label	positive		1.0676 g	complies			complies		complies	complies
190	7BDH7	Chewable antacid tablets	MONOGENE	MG-134	Orange yellow colored,round,flat tablets, having smooth surface on both sides packed in blister pack of 10 tablets with printed label	positive		0.7212 g	complies			complies		complies	complies
191	1PDH7	Alumina and Magnesium Trisilicate tablets	CURACID	TCR 717	Light pink colored,round,flat tablets,having smooth surface on both sides packed in strip pack of 10 tablets with printed label	positive		1.0704 g	complies			complies		complies	complies
192	5BDH7	Chewable antacid tablets	MONOGENE	MG-140	Orange yellow colored,round,flat tablets, having smooth surface on both sides packed in blister pack of 10 tablets with printed label	positive		0.7262 g	complies			complies		complies	complies
193	6RDH7	Alumina and Magnesium Trisilicate tablets	CURACID	TCR 725	Light pink colored,round,flat tablets,having smooth surface on both sides packed in strip pack of 10 tablets with printed label	positive		1.1032 g	complies			complies		complies	complies
194	5BHP19	Salbutamol tablets BP 4 mg	Lebasma-4	T1007	Pink colored,uncoated,biconvex tablets with breakline on one side and plainb surface on another side,packed in blister package of 10 tablets with printed label	positive		0.1287 g	complies			complies		complies	complies
195	4THP19	Salbutamol tablets BP 4 mg	Lebasma-4	T-3506	Pink colored,uncoated,biconvex tablets with breakline on one side and plainb surface on another side,packed in blister package of 10 tablets with printed label	positive		0.1323 g	complies			complies		complies	complies
196	3RHP19	Salbutamol tablets BP 4 mg	Lebasma-4	T-1856	Pink colored,uncoated,biconvex tablets with breakline on one side and plainb surface on another side,packed in blister package of 10 tablets with printed label	positive		0.1293 g	complies			complies		complies	complies
197	7KHP19	Salbutamol tablets BP 4 mg	Lebasma-4	T1017	Pink colored,uncoated,biconvex tablets with breakline on one side and plainb surface on another side,packed in blister package of 10 tablets with printed label	positive		0.1308 g	complies			complies		complies	complies
198	5BHP19	Salbutamol tablets BP 4 mg	Lebasma-4	T1007	Pink colored,uncoated,biconvex tablets with breakline on one side and plainb surface on another side,packed in blister package of 10 tablets with printed label	positive		0.1287 g	complies			complies		complies	complies
199	2MHP19	Salbutamol tablets BP 4 mg	Lebasma-4	T997	Pink colored,uncoated,biconvex tablets with breakline on one side and plainb surface on another side,packed in blister package of 10 tablets with printed label	positive		0.1274 g	complies			complies		complies	complies
200	WBRMS18	Oral rehydration salts IP	SHAKTIJAL	CTL-51	White colored,crystalline powder filled and sealed in triple laminated aluminium foil with printed label	positive			complies		(leak test complies)				complies
201	3RPHC11	Cetrizine Dihydrochloride tablets BP	CET-H1	TCH-047	White colored,round,biconvex,film coated tablets with plain surface on both sides,packed in amber colored blister pack of 10 tablets with printed label	positive		0.1091 g	complies		complies	complies			complies
202	3MPHC11	Cetrizine hydrochloride tablets BP	HISTACET	HT-30	Orange colored,round,biconvex,film coated tablets with breakline on one side and plain surface on both sides,packed in yellow colored blister pack of 10 tablets with printed label	positive		0.1769 g	complies		complies	complies			complies
203	5NHP18	oral rehydration salts BP	oral rehydration salts	150394	White crystalline powder filled and sealed in triple laminated aluminium foil with printed label	positive								complies	complies
204	7KDH2	Ciprofloxacin tablets IP	Ciprodeep 250	CP1-048	White colored,film coated,round shaped,biconvex tablet with plain surface in one side and debossed numerical "250" in other side,packed in blister pack of 10 tablets with printed label	positive		0.3442 g	complies		complies			complies	complies
205	6RDH2	Ciprofloxacin tablets IP	Ciprodeep 250	CP1-042	White colored,film coated,round shaped,biconvex tablet with plain surface in one side and debossed numerical "250" in other side,packed in blister pack of 10 tablets with printed label	positive		0.3459 g	complies		complies			complies	complies
206	3BHP18	Oral rehydration salts-citrate	RELYTE	PRO-2519	White colored,crystalline powder filled and sealed in triple laminated aluminium foil with printed label									complies	complies
207	EBRMS9	oral rehydration salts IP	SHAKTIJAL	SHK 195	White colored,crystalline powder filled and sealed in triple laminated aluminium foil with printed label				complies					complies	complies
208	WBRMS2	Ciprofloxacin Tablets IP	Ciprodeep 250	CP1-047	White colored,film coated,round shaped,biconvex tablet with plain surface in one side and debossed numerical "250" in other side,packed in blister pack of 10 tablets with printed label	positive		0.3473 g	complies		complies			complies	complies
209	3RDH2	Ciprofloxacin Tablets IP	Ciprodeep 250	CP1-042	White colored,film coated,round shaped,biconvex tablet with plain surface in one side and debossed numerical "250" in other side,packed in blister pack of 10 tablets with printed label	positive		0.3433 g	complies		complies			complies	complies
210	1ODH2	Ciprofloxacin Tablets IP	Ciprodeep 250	CP1-044	White colored,film coated,round shaped,biconvex tablet with plain surface in one side and debossed numerical "250" in other side,packed in blister pack of 10 tablets with printed label	positive		0.3474 g	complies		complies			complies	complies
211	1SDH2	Ciprofloxacin Tablets IP	Ciprodeep 250	CP1-043	White colored,film coated,round shaped,biconvex tablet with plain surface in one side and debossed numerical "250" in other side,packed in blister pack of 10 tablets with printed label	positive		0.3465 g	complies		complies			complies	complies
212	FWDRMS18	Oral rehydration salts IP	SHAKTIJAL	SHK 26	White colored,crystalline powder filled and sealed in triple laminated aluminium foil with printed label				complies					complies	complies
213	3MHP18	Oral rehydration salts IP	Hydrate	25362	white colored,crystalline powder filled and sealed in triple laminated aluminium foil with printed label									complies	complies
214	MWNRMS18	Oral rehydration salts IP	SHAKTIJAL	SHK 69	White colored,crystalline powder filled and sealed in triple laminated aluminium foil with printed label				complies					complies	complies
215	CHRMS18	Oral rehydration salts IP	SHAKTIJAL	SHK 64	White colored,crystalline powder filled and sealed in triple laminated aluminium foil with printed label				complies					complies	complies
216	5KDH2	Ciprofloxacin Tablets BP	Ciproleb-250	T2847	Orange colored,round shaped,film coated biconvex tablet,plain in both sides,packed in blister pack of 10 tablets with printed label	positive		0.3787 g	complies		complies			complies	complies
217	EBRMS2	Ciprofloxacin Tablets BP	Ciproleb-250	T2847	Orange colored,round shaped,film coated biconvex tablet,plain in both sides,packed in blister pack of 10 tablets with printed label	positive		0.3730 g	complies		complies			complies	complies
218	4LHP18	Oral Rehydration salts IP	Hydrate	25344	White colored,crystalline powder filled and sealed in triple laminated aluminium foil with printed label	positive								complies	complies
219	1SHP18	Oral Rehydration salts IP	Hydrate	25363	White colored,crystalline powder filled and sealed in triple laminated aluminium foil with printed label									complies	complies
220	1OHP18	Oral Rehydration salts IP	Hydrate	25371	White colored,crystalline powder filled and sealed in triple laminated aluminium foil with printed label									complies	complies
221	5BHP18	Oral Rehydration salts IP	Hydrate	25277	White colored,crystalline powder filled and sealed in triple laminated aluminium foil with printed label									complies	complies
222	6KDH8	Hyoscine Butylbromide tablet	BIOSPAN 10	HB21	White colored,biconvex,film coated tablets with plain surface on both sides packed in strip package of 10 tablets with printed label	positive		0.2046 g	complies				complies	complies	complies
223	5BPHC14	Cotrimoxazole tablets double strength IP	C-TRIM DS	TCD-024	white colored,oblong,uncoated tablets with breakline on one side and plain surface on other side,packed in blister pack of 10 tablets with printed label	positive		1.1015 g	complies			complies		complies	complies
224	3DPHC14	Cotrimoxazole tablets double strength IP	C-TRIM DS	TCD-017	white colored,oblong,uncoated tablets with breakline on one side and plain surface on other side,packed in blister pack of 10 tablets with printed label	positive		1.1010 g	complies			complies		complies	complies
225	4TPHC14	Cotrimoxazole tablets double strength IP	C-TRIM DS	TCD-025	white colored,oblong,uncoated tablets with breakline on one side and plain surface on other side,packed in blister pack of 10 tablets with printed label	positive		1.0994 g	complies			complies		complies	complies
226	1SPHC14	Cotrimoxazole tablets double strength IP	C-TRIM DS	TCD-019	white colored,oblong,uncoated tablets with breakline on one side and plain surface on other side,packed in blister pack of 10 tablets with printed label	positive		1.0994 g	complies			complies		complies	complies
227	4LPHC14	Cotrimoxazole tablets double strength IP	C-TRIM DS	TCD-024	white colored,oblong,uncoated tablets with breakline on one side and plain surface on other side,packed in blister pack of 10 tablets with printed label	positive		1.0995 g	complies			complies		complies	complies
228	7KHP18	Oral Rehydration Salts IP	Hydrate	25393	White colored,crystalline powder filled and sealed in triple laminated aluminium foil with printed label									complies	complies
229	2MHP18	Oral Rehydration Salts IP	Hydrate	25238	White colored,crystalline powder filled and sealed in triple laminated aluminium foil with printed label									complies	complies
230	3DHP17	Ranitidine tablets USP	RINATADIN	URNN1717	Orange colored,film coated,round shaped tablet having plain surface on both side and packed in strip pack of 10 tablets with printed label	positive		0.3148 g	complies		complies	complies		complies	complies
231	4THP17	Ranitidine tablets USP	RINATADIN	URNN1632	Orange colored,film coated,round shaped tablet having plain surface on both side and packed in strip pack of 10 tablets with printed label	positive		0.3230 g	complies		complies	complies		complies	complies
232	5NHP17	Ranitidine tablets USP	RINATADIN	URNN1632	Orange colored,film coated,round shaped tablet having plain surface on both side and packed in strip pack of 10 tablets with printed label	positive		0.3225 g	complies		complies	complies		complies	complies
233	6KHP17	Ranitidine tablets USP	RINATADIN	URNN1635	Orange colored,film coated,round shaped tablet having plain surface on both side and packed in strip pack of 10 tablets with printed label	positive		0.3179 g	complies		complies	complies		complies	complies
234	5PHP17	Ranitidine tablets USP	RINATADIN	URNN1721	Orange colored,film coated,round shaped tablet having plain surface on both side and packed in strip pack of 10 tablets with printed label	positive		0.3164 g	complies		complies	complies		complies	complies
235	1PHP17	Ranitidine tablets USP	RINATADIN	URNN1609	Orange colored,film coated,round shaped tablet having plain surface on both side and packed in strip pack of 10 tablets with printed label	positive		0.3203 g	complies		complies	complies		complies	complies
236	7KHP17	Ranitidine tablets USP	RINATADIN	URNN1638	Orange colored,film coated,round shaped tablet having plain surface on both side and packed in strip pack of 10 tablets with printed label	positive		0.3218 g	complies		complies	complies		complies	complies
237	7BHP17	Ranitidine tablets USP	RINATADIN	URNN1732	Orange colored,film coated,round shaped tablet having plain surface on both side and packed in strip pack of 10 tablets with printed label	positive		0.3157 g	complies		complies	complies		complies	complies
238	1SHP17	Ranitidine tablets USP	RINATADIN	URNN1713	Orange colored,film coated,round shaped tablet having plain surface on both side and packed in strip pack of 10 tablets with printed label	positive		0.3231 g	complies		complies	complies		complies	complies
239	2MHP17	Ranitidine tablets USP	RINATADIN	URNN1719	Orange colored,film coated,round shaped tablet having plain surface on both side and packed in strip pack of 10 tablets with printed label	positive		0.3182 g	complies		complies	complies		complies	complies
240	5BHP17	Ranitidine tablets USP	RINATADIN	URNN1632	Orange colored,film coated,round shaped tablet having plain surface on both side and packed in strip pack of 10 tablets with printed label	positive		0.3245 g	complies		complies	complies		complies	complies
241	3MHP19	Salbutamol tablets BP 4 mg	Lebasma-4	T987	Pink colored,uncoated,biconvex tablets with breakline on one side and plain surface on another side,packed in blister package of 10 tablets with printed label	positive		0.1298 g	complies	complies		complies		complies	complies
242	5KHP19	Salbutamol tablets BP 4 mg	Lebasma-4	T1017	Pink colored,uncoated,biconvex tablets with breakline on one side and plain surface on another side,packed in blister package of 10 tablets with printed label	positive		0.1307 g	complies	complies		complies		complies	complies
243	6KHP19	Salbutamol tablets BP 4 mg	Lebasma-4	T-3496	Pink colored,uncoated,biconvex tablets with breakline on one side and plain surface on another side,packed in blister package of 10 tablets with printed label	positive		0.1312 g	complies	complies		complies		complies	complies
244	1JHP19	Salbutamol tablets BP 4 mg	Lebasma-4	T1007	Pink colored,uncoated,biconvex tablets with breakline on one side and plain surface on another side,packed in blister package of 10 tablets with printed label	positive		0.1275 g	complies	complies		complies		complies	complies
245	3DHP19	Salbutamol tablets BP 4 mg	Lebasma-4	T977	Pink colored,uncoated,biconvex tablets with breakline on one side and plain surface on another side,packed in blister package of 10 tablets with printed label	positive		0.1279 g	complies	complies		complies		complies	complies
246	1SHP19	Salbutamol tablets BP 4 mg	Lebasma-4	T727	Pink colored,uncoated,biconvex tablets with breakline on one side and plain surface on another side,packed in blister package of 10 tablets with printed label	positive		0.1292 g	complies	complies		complies		complies	complies
247	5PHP19	Salbutamol tablets BP 4 mg	Lebasma-4	T1007	Pink colored,uncoated,biconvex tablets with breakline on one side and plain surface on another side,packed in blister package of 10 tablets with printed label	positive		0.1289 g	complies	complies		complies		complies	complies
248	5PHP19	Salbutamol tablets BP 4 mg	Lebasma-4	T1007	Pink colored,uncoated,biconvex tablets with breakline on one side and plain surface on another side,packed in blister package of 10 tablets with printed label	positive		0.1289 g	complies	complies		complies		complies	complies
249	1OHP19	Salbutamol tablets BP 4 mg	Lebasma-4	T-3496	Pink colored,uncoated,biconvex tablets with breakline on one side and plain surface on another side,packed in blister package of 10 tablets with printed label	positive		0.1334 g	complies	complies		complies		complies	complies
250	5BPHC11	Cetrizine Tablets IP	Gencet	CST-22	White colored,oblong,biconvex,uncoated tablet with break line on one side and plain surface on other side,packed in transparent blister of 5*10 tablets with printed label	positive		0.1348 g	complies		complies	complies		complies	complies
251	1JPHC11	Cetrizine Tablets IP	Gencet	CST-25	White colored,oblong,biconvex,uncoated tablet with break line on one side and plain surface on other side,packed in transparent blister of 5*10 tablets with printed label	positive		0.1339 g	complies		complies	complies		complies	complies
252	WBRMS9	Amlodipine Besilate Tablets IP	MYODIP	MP-34	Yellow colored,film-coated ,round shaped biconvex tablet, breakline on one side and plain on other side,packed in blister pack of 10 tablets with printed label	positive		0.2078 g	complies		complies		complies	complies	complies
253	3MDH7	Alumina and Magnesium Trisilicate tablets	CURACID	TCR 709	Light pink colored,round,flat tablets,having smooth surface on both sides packed in strip pack of 10 tablets with printed label			1.1111 g	complies		complies			complies	complies
254	3BDH7	Alumina and Magnesium Trisilicate tablets	CURACID	TCR 718	Light pink colored,round,flat tablets,having smooth surface on both sides packed in strip pack of 10 tablets with printed label			1.0676 g	complies		complies			complies	complies
255	EBRMS8	Ferrous sulphate with folic acid IP	HEMFERON S	THS -518	Brick red colored,round,biconvex tablets,having smooth surface on both sides packed in strip pack of 10 tablets with printed label			0.2170 g	complies			complies	does not comply	does not comply	does not comply	unoformity of content and assay of folic acid
256	FWDRMS 9	Amlodipine Besilate Tablets IP	MYODIP 5	MP-36	Yellow colored,film-coated ,round shaped biconvex tablet, breakline on one side and plain on other side,packed in blister pack of 10 tablets with printed label	positive			complies		complies		complies	complies	complies
257	3MHP17	Ranitidine Hydrochloride tablets IP	Ranifast 150	RF-28	Orange colored,film coated,round shaped tablet having plain surface on both side and packed in strip pack of 10 tablets with printed label	positive		0.3006 g	complies		complies	complies		complies	complies
258	6KPHC11	Cetrizine Dihydrochloride tablets BP	Ctro-10	T-74073	White colored,round,flat,uncoated tablet with break line on one side and plain surface on other side,packed in transparent blister of 10 tablets with printed label	positive		0.1415 g	complies		complies	complies		complies	complies
259	7BPHC11	Cetrizine Tablets IP	Gencet	CST-24	White colored,oblong,biconvex,uncoated tablet with break line on one side and plain surface on other side,packed in transparent blister of 5*10 tablets with printed label	positive		0.1325 g	complies		complies	complies		complies	complies
260	3BPHC11	Cetrizine Tablets IP	Gencet	CST-25	White colored,oblong,biconvex,uncoated tablet with break line on one side and plain surface on other side,packed in transparent blister of 5*10 tablets with printed label	positive		0.1339 g	complies		complies	complies		complies	complies
261	4MDH3	Paracetamol tablets BP	Timol	TM-343	white colored,uncoated, oblong shaped,biconvex tablet,plain on one side and having breakline on other side,packed in white colored opaque blister pack of 10 tablets with printed label	positive		0.6382 g	complies		complies			complies	complies
262	4MDH7	Chewable antacid tablets	MONOGENE	MG-151	Orange yellow colored,round,flat tablets, having smooth surface on both sides packed in blister pack of 10 tablets with printed label			0.7178 g	complies					complies	complies
263	4MDH4	Azithromycin tablets IP	Azifast 250	14037	Light brown colored,film coated,round shaped tablet with letter "250" debossed on one side and plain on other side ,packed in blister pack of 6 tablets with printed label			0.3120 g	complies			complies			complies
264	4MDH8	Hyoscine butylbromide IP	Spanil	SBA373	Orange colored,round shaped,film coated tablet with smooth surface on both side. Packed in blister pack of 10 tablets with printed label.	positive		0.1584 g	complies			complies	complies	complies	complies
265	4MDH10	Metformin Hydrochloride Tablets IP	OBICHEK 500	MF-135	White colored,uncoated, oblong shaped,biconvex tablet,plain on one side and having breakline on other side,packed in blister pack of 10 tablets with printed label	positive		0.6352 g	complies	complies	complies			complies	complies
266	4MPHC12	Metronidazole tablets IP 400 mg	ARMETRO-400	AMT-56004	White colored, uncoated ,oblong,biconvex tablet plain on both sides,packed in blister pack of 10 tablets with printed label	positive		0.6543 g	complies		complies				complies
267	4MDH1	Tinidazole tablets IP	Tinicure 500	TTN5-013	Yellow colored round tablet,biconvex and plain on both sides, packed in blister pack of 10 tablets with printed label	positive		0.6248 g	complies					complies	complies
268	4MDH9	Amlodipine Besilate Tablets IP	MYODIP 5	MP-33	Yellow colored ,film coated, round shaped biconvex tablet,breakline on one side and plain on other side, packed in blister pack of 10 tablets with printed label	positive		0.2070 g	complies		complies		complies	complies	complies
269	2SHP19	Salbutamol tablets BP 4 mg	Lebasma-4	T2707	Pink colored,uncoated,biconvex tablets with breakline on one side and plain surface on another side,packed in blister package of 10 tablets with printed label	positive		0.1302 g	complies			complies		complies	complies
270	4LDH7	chewable antacid,anti flatulent of ALOH,MG trisilicate & simeticone	GASCID	J866	Pink colored,round,flat tablets, having smooth surface on one side and "Gascid" debossed on other side, packed in blister pack of 9 tablets with printed label			1.2216 g	complies	complies					complies
271	1SDH7	Dried ALOH gel, Mg trisilicate& Dimethicone tablets	Aciril	2331	pink colored,round,flat tablets,having smooth surface on one side and "Aciril" debossed on other side,packed			1.2439 g	complies	complies					complies
272	2SHP17	Ranitidine Tablets USP	RINATADIN	URNN1715	Orange colored,film coated,round shaped tablet having plain surface on both side and packed in strip pack of 10 tablets with printed label	positive		0.3075 g	complies		complies	complies		complies	complies
273	1OHP17	Ranitidine Tablets USP	RINATADIN	URNN1614	Orange colored,film coated,round shaped tablet having plain surface on both side and packed in strip pack of 10 tablets with printed label	positive		0.3195 g	complies		complies	complies		complies	complies
274	5KHP17	Ranitidine Tablets IP	Hiloc-150	HLT-158	White colored,film coated,round shaped tablet having plain surface on both side and packed in strip pack of 10 tablets with printed label	positive		0.2642 g	complies		complies	complies		complies	complies
275	4LHP17	Ranitidine Tablets IP	Hiloc-150	HLT-162	White colored,film coated,round shaped tablet having plain surface on both side and packed in strip pack of 10 tablets with printed label	positive		0.2684 g	complies		complies	complies		complies	complies
276	1JHP17	Ranitidine Tablets IP	Hiloc-150	HLT-162	White colored,film coated,round shaped tablet having plain surface on both side and packed in strip pack of 10 tablets with printed label	positive		0.2678 g	complies		complies	complies		complies	complies
277	3BHP17	Ranitidine Tablets USP	RINATADIN	URNN1607	Orange colored,film coated,round shaped tablet having plain surface on both side and packed in strip pack of 10 tablets with printed label	positive		0.3176 g	complies		complies	complies		complies	complies
278	1PHP19	Salbutamol tablets BP 4 mg	Lebasma-4	T-3496	Pink colored,uncoated,biconvex tablets with breakline on one side and plain surface on another side,packed in blister package of 10 tablets with printed label	positive		0.1316 g	complies			complies		complies	complies
279	7KPHC12	Metronidazole Tablets IP	VIOZOLE 400	VZ2-515							doesnot comply				doesnot comply	dissolution
280	1PPHC12	Metronidazole Tablets IP	VIOZOLE 400	VZ2-341							doesnot comply				doesnot comply	dissolution
281	3BPHC12	Metronidazole Tablets IP	VIOZOLE 400	VZ2-321							doesnot comply				doesnot comply	dissolution
282	3MPHC14	Cotrimoxazole Tablets BP	L-Trim-DS	T-5176	White colored ,oblong,uncoated tablets with breakline on one side and plain surface on other side, packed in blister pack of 10 tablets with printed label	positive		1.0801 g	complies			complies		complies	complies
283	4MPHC14	Cotrimoxazole Tablets BP	L-Trim-DS	T708	White colored ,oblong,uncoated tablets with breakline on one side and plain surface on other side, packed in blister pack of 10 tablets with printed label	positive		1.0719 g	complies	complies		complies		complies	complies
284	4MPHC130	ciprofloxacin tablet BP	Ciproleb-250	T4017	Orange colored, round, biconvex,film coated tablet with plain surface on both sides, packed in transparent blister of 10 tablets with printed label	positive		0.3845 g	complies		complies	complies		complies	complies
285	4MDH2	Ciprofloxacin HCL tablets IP	Cifloquin-500	22146	White colored,oblong,biconvex,film coated tablet with "500" embossed on one surface and breakline on other surface, packed in tranparent blister of 10 tablets with printed label.	positive		0.6642 g	complies		complies	complies		complies	complies
