# Supplementary material for: Assessment of quality of essential medicines in public health care facilities of Nepal: Findings of nationwide study
Source: PLOS Glob Public Health. 2023 May 25;3(5):e0001841. doi: 10.1371/journal.pgph.0001841 (PMC10212095; doi:10.1371/journal.pgph.0001841)
Supplement: S2 Data — (XLSX) [file pgph.0001841.s002.xlsx]

## Sheet: storage data
id	qa	qb	qb1	qc	qd	qe	qf	q1a	q1b	q1c	q2a	q2b	q2c	q3a	q3b	q4c	q4d	q3e	q4	q4e	q5	q6a	q6b	q6c	q7	q8	q9a	q9b	q9c	q9d	q10	q10a	q11	q12	q13	q13c	q14	q15a	q15b	q15c	q15d	q16	q16a	q17	q18	q1	q2	q3	q6
1JHP	2075-02-28	dharampur HP		Jhapa	1	Dhankumar biswakarma	9806058689	municipality	DPHO		1			1					4		1																	1				2		0	1	1	1	1	1
1JPHC	2075-02-28	Shivaganj PHC		Jhapa	1	Dr. Navarajendra Munakarmi	9846633030	municipality	committee	district	1	1		1				alphabetical		Health Assistant	1		1		2-8	0	1				1	invertor	0	1	1	2	1	1		1	disposed and burn	3		0	4	0	0	0	1
1JRH	2075-02-28	Mechi regional h	ospital	Jhapa	1	Durga B. Rajbhandari	9852671260	Government of Nepal			1	1		1					2		1		1		2-8	0			0		1	generator	1	0				1				3		0	4	1	1	1	0
1ODH	2075-03-11	KHAMJATAR dh		Okhaldhunga	1	Dr. Mukunda prasad Yadav	9848180252	DHO	Hospital pharmacy		1					1	1			HA	1	1			2-8	0	1				1	generator	1	1	1		1		1			3		1	2	0	1	1	1
1OHP	2075-03-16	Rampur HP		Okhaldhunga	1	Sarada Rai	9842929256	rural municipality			1				1	1	1			AHW	1		1		2-8	0	1				0			0				1				2		0	1	0	1	1	1
1OPHC	2075-03-20	PHC		Okhaldhunga	1	Dr. Abinash Pandey	9841033630	DHO	Community Development programm		1				1		1			AHW	1		1		2-8	1		1			1	solar & generator	1	1	2		0				burn		within 2 months	0	2	0	1	1	1
1PDH	2075-02-27	Panchthar Distri	ct hospital	Panchthar	1	Khem Bahadur Budathoki	9844651585	Eastern regional medical store	central medical store	bolpatra from kalyan	1	1		1						bcom	1	1	1		-20	1	1	1			1	generator	1					1				2		1	2	1	0	1	1
1PHP	2075-02-28	ektin HP		Panchthar	1	Bikram Singh Rajbansi	9868642757	District Health office	rural municipality		1	1		1						CMA/AHW	1		1		2-8	0			0		0			0					1			3		0	4	1	1	1	0
1PPHC	2075-02-28	Gopetar PHC		Panchthar	1	Chandra P. Sharma Ghimire	9842628056	Government of Nepal	Rural municipality	managemant committee	1	1		1						Senior AHW	1		1		2-8	0			0		1	kerosine fredge	1	1	2		0	1				3		0	2	1	0	1	1
1SDH	2075-02-28	District hospita	l solukhumbu	Solukhumbu	1	Dr. Mingmang chhiring Sherpa	9851067019	Himalayan trust	DHO	Hospital development trust	1				1		1		3		0					0	1				1		1	0				1				2		1	2	0	1	1	1
1SHP	2075-03-01	Bungj HP		Solukhumbu	1	Khemraj Basnet	9851013985	DHO	Richard Moy(Germany INGO)		1					1	1		4		0					0	1				0			0				1				2		0	2	0	0	1	0
1SPHC	2075-02-28	Sotang PHC		Solukhumbu	1	Dr. Mukesh Kumar jha	9842243980	DHO	Rural municipality		1					1	1		4		1		1		2-8	1	1				0			1	2		0	1				2		0	1	0	1	1	1
2MDH	2075-03-08	Jaleshwor Distri	ct hospital	mahottari	2	sakera karna	9844430349	district health office	municipality	development committee	1	1		1						senior AHW	1		1		2-8	0			1		1		1	1	2		0				burn	3		1	2	1	0	1	0
2MHP	2075-03-10	Matihani HP		Mahottari	2	Ramlala thakur	9854030219	district health office	municipality		1						1			senior AHW	1	1		vaccine carrier	No	0					0		0	0			0		1			3		0	5	1	0	1	1
2MPHC	2075-03-09	Samsi PHC		Mahottari	2	dr. pinky kumari shah	9844383725	DPHO			1	1		1						senior AHW	1	1	1		2-8	0			1		1	Invertor	1	1	2		0	3		1		3		0	4	1	0	1	0
2SHP	2075-03-06	gamariya HP		saptari	2	Bhogendra pandit	9817790691	municipality			1			1						senior AHW	1			vaccine carrier							0			0							burn and burried	3		0	4	1	1	1	1
2SPHC	2075-03-05	Kanchanpur PHC		Saptari	2	Laxmi Narayan Chaudhary	9852860033	municipality	Family Health Division		1			1	1					Senior Axillary Nurse Midwife	1		1		2-8	0			0		1		1	1	2		0				disposed in pit	3		0	2	1	1	1	1
2SRH	2075-03-04	GNS Sagarmatha r	egional hospit	saptari	2	manoj kumar yadav	9842938649	Government of Nepal	Eastern reg health directoroat	UNICEF	1	1		1	1					senior AHW	1	1	1		2-8	0			1			1	1	1	3		0		1			3		0	4	1	0	1	1
3BDH	2075-02-28	Bhaktapur Hospit	al	Bhaktapur	3	Krishna Prasad Bhandari	9851185518	bolpatra			1						1			I com	1		1			0			1		1	generator	1	0					1				1 to 3 months	0	2	1	0	1	1
3BHP	2075-02-28	jhaukhel HP		Bhaktapur	3	Brij Ranjan Yadav	9844405255	DPHO			1	1		1						HA	1		1		6	1		1			0			0				1			burn the remaining	3		0	1	0	0	0	1
3BPHC	2075-02-27	Dadhikot PHC		Bhaktapur	3	Sundar Hari shrestha	9851095840	DPHO	Municipality		1				1		1			Health assistant	1		1		8	1	1				1	generator	1	1	2		0	1	1			1	1 to 3 months	0	1	0	1	1	1
3DDH	2075-03-15	Dhading Hospital		Dhading	3	Sandhya Shrestha	9849339267	DPHO			1				1					AHW	0										0			1	2		0	1				2		0	1	0	1	1	1
3DHP	2075-03-17	Baireni HP		Dhading	3	Parbati Basnet	9851190682	DPHO	rural municipality	from ward	1			1						CMA	1		1			0			1		0			1	1		0	1			burn	3		0	2	0	1	0	1
3DPHC	2075-03-17	gajuri PHC		Dhading	3	Ram kumar shrestha	9841546850	DPHO	Rural municipality	Regional medical store	1				1					senior AHW	1		1		16	1	1				1	generator	1	1	1		0	1		1		3		0	2	0	1	1	1
3MDH	2075-03-10	Hetauda hospital		Makwanpur	3	Nabin raya yadav	9852044945	tender	central medical store	direct purchase	1			1			1		1				1			0			1		1	generator	1	1	1		1	1				4		0	1	0	1	0	1
3MHP	2075-03-12	Agra HP		Makwanpur	3	Lab Bahadur Thapa	9855038381	Municipality	DPHO		1						1			AHW	0	0												0							burried		1 to 3 months	0	1	0	0	0	1
3MPHC	2075-03-10	Manahari PHC		Makwanpur	3	Shiva Ram baniya		DPHO	Rural municipality		1				1		1			AHW	1	1	1		2-8	1	1				1		1	1	1		0	1		1			1 to 3 months	0	3	0	1	1	1
3RDH	2075-03-03	Rasuwa DH		Rasuwa	3	Dhan Kumar Rai	984228984	DPHO			1				1		1			Lab Assistant	1	1									1	Generator	1	1	1		0		1			4		0	2	0	1	1	1
3RHP	2075-03-04	Syaprubesi HP		Rasuwa	3	Bimal Kumar Ghimire	9849093295	DPHO	Rural municipality	WHO	1				1					Health Assistant	1		1			0			1		0			1	1		1	1				3		0	1	0	1	1	0
3RPHC	2075-03-05	Jibjibe PHC		Rasuwa	3	Rama gautam	9849193370	DPHO	rural municipality		1				1					AHW	1		1		9	1		1			1	generator	0	1	2		1				burn	3		0	1	0	0	1	1
4BHP	2075-02-28	Bhakunde HP		Baglung	4	Umesh sarbuja	9857620310	DPHO			1	1		1						CMA	0										0			0				1				1	till date	0	2	1	0	0	1
4BPHC	2075-03-03	kusmisera PHC		Baglung	4	Manisha shrestha	9847605456	DPHO	Municipality		1	1		1		1				axillary nurse midwife	0										1	solar	1	0				1				4		0	3	0	0	1	0
4BZH	2075-03-27	Dhaulagiri Zonal	Hospital	Baglung	4	Tritha parsad sharma	9857630448	through tender by hospital			1	1		1						bachlor in economics	0										1	solar	1	0				1					<3 months	0	2	0	0	1	0
4LDH	2075-03-20	Lamjung DH		Lamjung	4	Amrit Chilwal	9846110563	Hospital committee			1	1						alphabetical		arts	0				2-8	0	1				1	solar,generator	1	1	2		1	1				3		1	1	1	0	1	1
4LHP	2075-03-22	Hiletaskar HP		Lamjung	4	Biltu Kumar sahani		Dordi rural municipality			1	1		1						Higher secondary level	0										0			0				1				1		0	2	1	0	1	0
4LPHC	2075-03-29	Gauda PHC		Lamjung	4	Dr. Dipak Lohala	9818082420	rural municipality			1					1	1			AHW	1			Ice pack		1	1				0							1			distribute with counseling	1		0	2	1	0	0	0
4TDH	2075-03-14	Damauli DH		Tanahun	4	Ram Bahadur Gurung	9846092950	District health office			1	1		1						senior AHW	0										1	solar	1	0				1				4		0	2	1	0	0	1
4THP	2075-03-11	Bhanumati HP		Tanahun	4	Jiwan pant	9805826026	District health office			1	1		1						Axillary Nurse Midwife	1	1	1		2-8	1	1				0			0				1				1		0	2	0	0	1	1
4TPHC	2075-03-07	Bhimad PHC		Tanahun	4	Hira devi rana	9846121588	District health office			1				1	1				CMA	1		1		2-8	1	1				1	inverter	1	0				1				1		0	2	0	1	1	1
4MPHC		Lete PHC		Mustang	4	Ali Bahadur Buda	9867848821	rural municipality	DPHO		1						1			CMA	0										1	solar	1	0				1				0	1 week	0	1	0	1	1	1
4MDH		Mustang District Hospital		Mustang	4	Bhim Raj sahi	9857626559	rural municipality	DPHO		1				1					HA	1	1									1	solar	1	0							Send to HP		1 month	0	2	0	1	1	1
5KDH	2075-02-28	Taulihawa DH		Kapilvastu	5	Dhamendra Tribastav	9847040688	Government of Nepal	Tender		1					1	1		1		1	1				1		1			1		1	0				1					1 to 3 months	1	5	0	1	0	1
5KHP	2075-02-28	Gaurihawa HP		Kapilvastu	5	Bisal kumar Chaudhary	9844029735	Government of Nepal			1			1			1			AHW	0										0			0					1		burried	4		0	1	0	1	1	0
5KPHC	2075-02-28	Maharajgunj PHC		Kapilvastu	5	Tilka B.K.	9847421799	Government of Nepal	Tender		1	1				1	1		4		1	1				1	1	1			0			1	1		0	1	1			3		0	4	0	0	0	1
5NDH	2075-03-12	Prithvi Chandra	DH	Nawalparasi	5	Dinesh Saru	9847058260	Government of Nepal			1			1			1			Msc science	0													1	1		1	1				4		0	3	0	1	1	0
5NHP	2075-03-13	Guthi suryapura	HP	Nawalparasi	5	Puspa kumar Mahato	9867203713	Government of Nepal			1			1			1			AHW	0													0				1				4		0	3	1	1	0	1
5NPHC	2075-03-14	Jagannathpur PHC		Nawalparasi	5	Krishna prasad Bhattrai	9858029866	government of Nepal			1						1			AHW	1	1			4.6	1		1			1	generator	1	1	2		0	1			burried after expire	4		0	3	0	1	0	1
5PDH	2075-03-06	Palpa DH		Palpa	5	Prakash Bhandari	9841575681	Regional medical store	tender	USAID	1	1					1		1		1	1			3.3	1		1			1		1	1	1		1		1			4		0	2	0	1	1	1
5PHP	2075-03-04	Gothadi HP		Palpa	5	Yam Narayan thanet	9867186129	Government of Nepal	swasthya sivir haru bata		1						1			senior AHW	0										0							1				4		0	1	1	1	1	1
5PPHC	2075-03-05	Tanhu PHC		Palpa	5	Dr. ekata baral	9845045368	Government of Nepal	by hospital itself		1				1		1			senior AHW	1	1			2-9	1		1			0			1	2		0	1				4		1	4	0	1	1	1
5RPHC	2075-02-28	Kol PHC		Rukum	5	sapana kiran snehi	9848154322	District hospital			1		packed cartoon kept in floor		1		1		3	4	0													1	1		0			1		2		0	2	0	1	1	1
6KDH	15/03/2075	Kalikot DH		Kalikot	6	Deurupa Sahakari	9848320052	RMS Nepalgunj			1	1					1		1	Bachlor in health	1	1			3	1				digital thermometer	1		1	1	1		1	1	1	1		4		0	2	0	1	1	1
6KHP	2075-03-19	Chilkhaya HP		Kalikot	6	Karna P Shimkhada	9848312304	Municipality	District hospital		1				1		1			AHW	0													0				1	1			3		0	1	0	0	1	1
6KPHC	2075-03-23	kumal gaun PHC		Kalikot	6	Sarmila KC	9868227982	oda foundation	DHO	rural municipality	1				1		1		3	ANM	0													1	2		0	1		1		3		0	6	0	0	1	1
6RDH	2075-02-28	Rukum DH		west Rukum	6	Ganesh Kumar Shrestha	9845431225	Mid western RMS			1				1	1			1		1		1		2-8	0				digital	1		1	1	1		0		1			4		1	6	0	1	1	1
6RHP	2075-03-07	Aathbiskot HP		West Rukum	6	Bhagwati Oli	9746074998	rural municipality	District hospital		1				1				4		0													0				1				2		0	2	0	0	1	1
7BDH	2075-02-28	Baitadi DH		Baitadi	7	Lokendra prasad Pant	9849501574	Government of Nepal	Dasarath chandra municipality	DHO	1				1		1			Khardar	1		1		2.7	1		1			1	solar and generator	1	1	1		1	1	1			3		1	1	1	1	1	1
7BHP	2075-03-03	Sankharpur HP		Baitadi	7	Nirmala Awasthi	9848737237	Government of Nepal	Rural municipality		1				1		1		4		1		1		4			1			0			1	1		1	1		1		3		0	1	1	1	0	1
7BPHC	2075-02-28	Patan PHC		Baitadi	7	Indra singh Bista	9848836016	Government of Nepal	District Health office	Municipality	1				1		1			Axilliary Health worker	1	1	1		5.4	1	1	1			1	solar	1	1	1		1	1		1		2		0	2	1	1	1	1
7KDH	2075-03-11	Tikapur DH		Kailali	7	Sanjeev kumar shah	9848443482	LMD	Regional medical store	Municipality	1				1		1			Khardar	1		1		2.5	1		1			1	generator	1	1	1		1	1				2		1	1	1	1	1	1
7KHP	2075-03-17	Darakh HP		Kailali	7	Dhruba Prasad Bhattrai	9868401741	Government of Nepal	DPHO	Municipality	1						1			AHW	0					0			0		1	solar	1				0		1	1		3		0	2	1	1	1	1
7KPHC	2075-03-14	Bhajani PHC		Kailali	7	Brij lal chaudhary	9812600999	Government of Nepal	municipality	DPHO	1				1		1			AHW	1		1		2.4	1		1			1	generator	1	1	1		1		1	1		3		1	2	0	1	1	1
[truncated: 6 more columns]
